# Supplementary material for: Effects of P:Ni Ratio on Methanol Steam Reforming on Nickel Phosphide Catalysts
Source: Molecules. 2023 Aug 16;28(16):6079. doi: 10.3390/molecules28166079 (PMC10459788; doi:10.3390/molecules28166079)
Supplement: Supplementary file 1 [file molecules-28-06079-s001.zip]

Archive with 1 entries (1 files):
- molecules-2559336-supplementary.pdf
